# Supplementary material for: Petroleum-Degrading Fungal Isolates for the Treatment of Soil Microcosms
Source: Microorganisms. 2023 May 22;11(5):1351. doi: 10.3390/microorganisms11051351 (PMC10224032; doi:10.3390/microorganisms11051351)
Supplement: Supplementary file 1 [file microorganisms-11-01351-s001.zip]

Archive with 1 entries (1 files):
- microorganisms-2390288-supplementary.pdf
